# Supplementary material for: Time Course Transcriptome Analysis of Spina Bifida Progression in Fetal Rats
Source: Brain Sci. 2021 Nov 30;11(12):1593. doi: 10.3390/brainsci11121593 (PMC8699677; doi:10.3390/brainsci11121593)
Supplement: Supplementary file 1 [file brainsci-11-01593-s001.zip]

Archive with 1 entries (1 files):
- brainsci-1456669-supplementary.pdf
